# Supplementary material for: Pregnant Woman in Outcomes with Prosthetic Heart Valves
Source: J Cardiovasc Dev Dis. 2024 Nov 4;11(11):353. doi: 10.3390/jcdd11110353 (PMC11595173; doi:10.3390/jcdd11110353)
Supplement: Supplementary file 1 [file jcdd-11-00353-s001.zip]

Archive with 1 entries (1 files):
- jcdd-3281277-supplementary.pdf
